# Supplementary material for: Dual-Responsive Nanotubes Assembled by Amphiphilic Dendrimers: Controlled Release and Crosslinking
Source: Materials (Basel). 2020 Aug 7;13(16):3479. doi: 10.3390/ma13163479 (PMC7475864; doi:10.3390/ma13163479)
Supplement: Supplementary file 1 [file materials-13-03479-s001.zip]

Archive with 4 entries (4 files):
- materials-860507-supplementary.docx
- Movie S1.MTS
- Movie S2.MTS
- Movie S3.MTS
